# Supplementary material for: Conscientious objection and barriers to abortion within a specific regional context - an expert interview study
Source: BMC Med Ethics. 2024 Feb 6;25:14. doi: 10.1186/s12910-024-01007-1 (PMC10848386; doi:10.1186/s12910-024-01007-1)
Supplement: Supplementary file 1 — Additional file 1. Interview guide for semi-structrued interviews. [file 12910_2024_1007_MOESM1_ESM.zip]

Archive with 2 entries (2 files):
- Box_Legal Framework in Germany.docx
- Interview guide for semi-structrued interviews (english).docx
